# Supplementary material for: Non-enzymatic catalytic asymmetric cyanation of acylsilanes
Source: Commun Chem. 2022 Mar 31;5:45. doi: 10.1038/s42004-022-00662-y (PMC9814240; doi:10.1038/s42004-022-00662-y)
Supplement: Supplementary file 2 — Supplementary Data 1 [file 42004_2022_662_MOESM2_ESM.cif]

data_General
_audit_creation_date                    2021-05-21
_audit_creation_method                 'by CrystalStructure 4.0'
_audit_update_record                    ?

#==============================================================================
# PROCESSING SUMMARY (IUCr Office Use Only)

_journal_date_recd_electronic           ?
_journal_date_from_coeditor             ?
_journal_date_accepted                  ?
_journal_coeditor_code                  ?

#==============================================================================
# SUBMISSION DETAILS

_publ_contact_author_name              'ENTER NAME'
_publ_contact_author_email             'ENTER EMAIL ADDRESS'
_publ_contact_author_fax               'ENTER FAX NUMBER'
_publ_contact_author_phone             'ENTER PHONE NUMBER'
_publ_contact_letter
;
    ENTER TEXT OF LETTER
;
_publ_requested_journal                'ENTER JOURNAL NAME HERE'
_publ_requested_category               'CHOOSE FI FM FO CI CM CO or AD'
_publ_requested_coeditor_name           ?

#==============================================================================
# TITLE AND AUTHOR LIST

_publ_section_title
;
    ENTER SECTION TITLE
;
_publ_section_title_footnote
;
    ENTER FOOTNOTE TO TITLE OF PAPER
;
loop_
_publ_author_name
_publ_author_footnote
_publ_author_address
' FIRST AUTHORS NAME '
;
  FIRST AUTHORS FOOTNOTES
;
;
  FIRST AUTHORS ADDRESS
;
_publ_section_synopsis
;
    ENTER SYNOPSIS
;

#==============================================================================
# TEXT

_publ_section_abstract
;
    ENTER ABSTRACT
;
_publ_section_comment
;
    ENTER TEXT
;
_publ_section_references
;
    ENTER OTHER REFERENCES

    Rigaku (2010). CrystalStructure. Version 4.0. 
    Rigaku Corporation, Tokyo, Japan.

    M.C. Burla, R. Caliandro, M. Camalli, B. Carrozzini, 
    G.L. Cascarano, L. De Caro, C. Giacovazzo, G. Polidori, 
    D. Siliqi, R. Spagna (2007) 
    SIR2008

    Sheldrick, G.M. (2008), Acta Cryst. A64, 112-122.

    Rigaku (1998). REQAB. 
    Rigaku Corporation, Tokyo, Japan.

;
_publ_section_figure_captions
;
    ENTER FIGURE CAPTIONS
;
_publ_section_exptl_prep
;
    ENTER COMPOUND PREPARATION DETAILS
;
_publ_section_exptl_refinement
;
    ENTER SPECIAL DETAILS OF THE REFINEMENT
;

#==============================================================================
data_2021_05_20_1

#==============================================================================
# CHEMICAL DATA

_chemical_formula_sum                  'C17 H27 N O Si'
_chemical_formula_moiety               'C17 H27 N O Si'
_chemical_formula_weight                289.49
_chemical_melting_point                 ?
_chemical_absolute_configuration        S

#==============================================================================
# CRYSTAL DATA
_symmetry_cell_setting                  orthorhombic
_symmetry_space_group_name_H-M         'P 21 21 21'
_symmetry_space_group_name_Hall        'P 2ac 2ab'
_symmetry_Int_Tables_number             19
loop_
_symmetry_equiv_pos_site_id
_symmetry_equiv_pos_as_xyz
1   '+X,+Y,+Z'
2   '1/2+X,1/2-Y,-Z'
3   '-X,1/2+Y,1/2-Z'
4   '1/2-X,-Y,1/2+Z'
#------------------------------------------------------------------------------
_cell_length_a                          6.6600(10)
_cell_length_b                          11.3302(18)
_cell_length_c                          24.564(4)
_cell_angle_alpha                       90.0000
_cell_angle_beta                        90.0000
_cell_angle_gamma                       90.0000
_cell_volume                            1853.6(5)
_cell_formula_units_Z                   4
_cell_measurement_reflns_used           10803
_cell_measurement_theta_min             3.10
_cell_measurement_theta_max             28.00
_cell_measurement_temperature           293
#------------------------------------------------------------------------------
_exptl_crystal_description              prism
_exptl_crystal_colour                   colorless
_exptl_crystal_size_max                 0.310
_exptl_crystal_size_mid                 0.260
_exptl_crystal_size_min                 0.210
_exptl_crystal_density_diffrn           1.037
_exptl_crystal_density_meas             ?
_exptl_crystal_density_method          'not measured'
_exptl_crystal_F_000                    632.00
_exptl_absorpt_coefficient_mu           0.124
_exptl_absorpt_correction_type          multi-scan
_exptl_absorpt_process_details         'REQAB (Rigaku, 1998)'
_exptl_absorpt_correction_T_min         0.557
_exptl_absorpt_correction_T_max         0.974

#==============================================================================
# EXPERIMENTAL DATA

_diffrn_ambient_temperature             293
_diffrn_radiation_type                 'Mo K\a'
_diffrn_radiation_wavelength            0.71075
_diffrn_measurement_device_type        'Rigaku XtaLAB mini'
_diffrn_measurement_method              \w
_diffrn_detector_area_resol_mean        6.827
_diffrn_reflns_number                   14040
_diffrn_reflns_av_R_equivalents         0.0896
_diffrn_reflns_theta_max                27.48
_diffrn_reflns_theta_full               27.48
_diffrn_measured_fraction_theta_max     0.998
_diffrn_measured_fraction_theta_full    0.998
_diffrn_reflns_limit_h_min             -8
_diffrn_reflns_limit_h_max              8
_diffrn_reflns_limit_k_min             -14
_diffrn_reflns_limit_k_max              14
_diffrn_reflns_limit_l_min             -31
_diffrn_reflns_limit_l_max              31
_diffrn_standards_number                0
_diffrn_standards_interval_count        .
_diffrn_standards_decay_%               ?

#==============================================================================
# REFINEMENT DATA

_refine_special_details
;
    Refinement was performed using all reflections. The weighted 
    R-factor (wR) and goodness of fit (S) are based on F^2^.
    R-factor (gt) are based on F. The threshold expression of
    F^2^ > 2.0 sigma(F^2^) is used only for calculating R-factor (gt).
;
_reflns_number_total                    4212
_reflns_number_gt                       2550
_reflns_threshold_expression            F^2^>2.0\s(F^2^)
_refine_ls_structure_factor_coef        Fsqd
_refine_ls_R_factor_gt                  0.0736
_refine_ls_wR_factor_ref                0.2012
_refine_ls_number_restraints            0
_refine_ls_hydrogen_treatment           constr
_refine_ls_number_reflns                4212
_refine_ls_number_parameters            181
_refine_ls_goodness_of_fit_ref          0.996
_refine_ls_weighting_scheme             calc
_refine_ls_weighting_details
           'w = 1/[\s^2^(Fo^2^)+(0.1000P)^2^+0.0000P] where P=(Fo^2^+2Fc^2^)/3'
_atom_sites_solution_hydrogens          geom
_atom_sites_solution_primary            direct
_atom_sites_solution_secondary          difmap
_refine_ls_shift/su_max                 0.000
_refine_diff_density_max                0.360
_refine_diff_density_min               -0.330
_refine_ls_extinction_method            none
_refine_ls_extinction_coef              ?
_refine_ls_abs_structure_details
           'Flack, H. D. (1983), Acta Cryst. A39, 876-881.  1761 Friedel Pairs'
_refine_ls_abs_structure_Flack          0.2(3)

loop_
_atom_type_symbol
_atom_type_description
_atom_type_scat_dispersion_real
_atom_type_scat_dispersion_imag
_atom_type_scat_source
  'C' 'C'  0.0033 0.0016 
;
International Tables for Crystallography
(1992, Vol. C, Tables 4.2.6.8 and 6.1.1.4)
;
  'H' 'H'  0.0000 0.0000 
;
International Tables for Crystallography
(1992, Vol. C, Table 6.1.1.4)
;
  'N' 'N'  0.0061 0.0033 
;
International Tables for Crystallography
(1992, Vol. C, Tables 4.2.6.8 and 6.1.1.4)
;
  'O' 'O'  0.0106 0.0060 
;
International Tables for Crystallography
(1992, Vol. C, Tables 4.2.6.8 and 6.1.1.4)
;
  'Si' 'Si'  0.0817 0.0704 
;
International Tables for Crystallography
(1992, Vol. C, Tables 4.2.6.8 and 6.1.1.4)
;

#==============================================================================
# ATOMIC COORDINATES AND THERMAL PARAMETERS

loop_
_atom_site_label
_atom_site_type_symbol
_atom_site_fract_x
_atom_site_fract_y
_atom_site_fract_z
_atom_site_U_iso_or_equiv
_atom_site_adp_type
_atom_site_occupancy
_atom_site_symmetry_multiplicity
_atom_site_calc_flag
_atom_site_refinement_flags
_atom_site_disorder_assembly
_atom_site_disorder_group
 Si1 Si 0.20165(15) 0.62452(9) 0.65612(4) 0.0502(3) Uani 1.0 4 d . . .
 O1 O 0.5104(4) 0.7164(3) 0.59660(10) 0.0602(7) Uani 1.0 4 d . . .
 N18 N 0.1206(6) 0.6948(3) 0.50867(14) 0.0714(11) Uani 1.0 4 d . . .
 C2 C 0.4406(6) 0.5098(3) 0.57388(15) 0.0575(10) Uani 1.0 4 d . . .
 C3 C 0.7602(7) 0.3713(4) 0.45784(16) 0.0631(11) Uani 1.0 4 d . . .
 C4 C 0.2235(6) 0.6700(3) 0.54408(14) 0.0507(9) Uani 1.0 4 d . . .
 C5 C 0.5569(7) 0.5050(3) 0.52079(15) 0.0599(10) Uani 1.0 4 d . . .
 C6 C 0.3665(7) 0.5479(5) 0.70631(16) 0.0774(13) Uani 1.0 4 d . . .
 C7 C 0.1275(7) 0.7778(4) 0.68174(17) 0.0696(12) Uani 1.0 4 d . . .
 C8 C -0.0250(7) 0.5339(4) 0.64169(18) 0.0745(12) Uani 1.0 4 d . . .
 C9 C 0.9479(9) 0.4207(4) 0.4523(3) 0.0855(14) Uani 1.0 4 d . . .
 C10 C 0.6839(10) 0.3110(4) 0.4142(3) 0.0969(17) Uani 1.0 4 d . . .
 C11 C 0.6445(9) 0.3827(4) 0.51007(19) 0.0847(15) Uani 1.0 4 d . . .
 C12 C 0.3082(8) 0.8417(5) 0.7055(2) 0.1013(17) Uani 1.0 4 d . . .
 C13 C 0.7934(17) 0.3010(7) 0.3664(3) 0.141(4) Uani 1.0 4 d . . .
 C14 C 1.0590(11) 0.4111(6) 0.4068(4) 0.130(3) Uani 1.0 4 d . . .
 C15 C 0.0391(10) 0.8520(4) 0.6366(2) 0.1004(17) Uani 1.0 4 d . . .
 C16 C 0.980(2) 0.3530(7) 0.3633(4) 0.160(5) Uani 1.0 4 d . . .
 C17 C -0.0292(11) 0.7598(6) 0.7268(3) 0.129(3) Uani 1.0 4 d . . .
 C19 C 0.3538(5) 0.6312(3) 0.58866(13) 0.0471(8) Uani 1.0 4 d . . .
 H1 H 0.5832 0.6950 0.6216 0.0722 Uiso 1.0 4 calc R . .
 H2A H 0.5287 0.4846 0.6031 0.0689 Uiso 1.0 4 calc R . .
 H2B H 0.3310 0.4536 0.5719 0.0689 Uiso 1.0 4 calc R . .
 H5A H 0.6651 0.5622 0.5220 0.0719 Uiso 1.0 4 calc R . .
 H5B H 0.4684 0.5263 0.4910 0.0719 Uiso 1.0 4 calc R . .
 H6A H 0.4957 0.5854 0.7070 0.0928 Uiso 1.0 4 calc R . .
 H6B H 0.3819 0.4667 0.6959 0.0928 Uiso 1.0 4 calc R . .
 H6C H 0.3067 0.5521 0.7418 0.0928 Uiso 1.0 4 calc R . .
 H8A H -0.0789 0.5041 0.6753 0.0895 Uiso 1.0 4 calc R . .
 H8B H 0.0110 0.4689 0.6185 0.0895 Uiso 1.0 4 calc R . .
 H8C H -0.1241 0.5817 0.6238 0.0895 Uiso 1.0 4 calc R . .
 H9 H 1.0005 0.4630 0.4814 0.1026 Uiso 1.0 4 calc R . .
 H10 H 0.5575 0.2764 0.4166 0.1163 Uiso 1.0 4 calc R . .
 H11A H 0.7326 0.3622 0.5401 0.1016 Uiso 1.0 4 calc R . .
 H11B H 0.5355 0.3259 0.5097 0.1016 Uiso 1.0 4 calc R . .
 H12A H 0.4134 0.8448 0.6788 0.1215 Uiso 1.0 4 calc R . .
 H12B H 0.3550 0.8002 0.7371 0.1215 Uiso 1.0 4 calc R . .
 H12C H 0.2703 0.9205 0.7155 0.1215 Uiso 1.0 4 calc R . .
 H13 H 0.7415 0.2599 0.3368 0.1688 Uiso 1.0 4 calc R . .
 H14 H 1.1871 0.4435 0.4051 0.1562 Uiso 1.0 4 calc R . .
 H15A H -0.0518 0.8048 0.6155 0.1205 Uiso 1.0 4 calc R . .
 H15B H 0.1451 0.8806 0.6136 0.1205 Uiso 1.0 4 calc R . .
 H15C H -0.0320 0.9176 0.6520 0.1205 Uiso 1.0 4 calc R . .
 H16 H 1.0536 0.3482 0.3312 0.1925 Uiso 1.0 4 calc R . .
 H17A H -0.1533 0.7339 0.7109 0.1549 Uiso 1.0 4 calc R . .
 H17B H -0.0504 0.8329 0.7456 0.1549 Uiso 1.0 4 calc R . .
 H17C H 0.0182 0.7013 0.7520 0.1549 Uiso 1.0 4 calc R . .


loop_
_atom_site_aniso_label
_atom_site_aniso_U_11
_atom_site_aniso_U_22
_atom_site_aniso_U_33
_atom_site_aniso_U_12
_atom_site_aniso_U_13
_atom_site_aniso_U_23
 Si1 0.0510(6) 0.0480(5) 0.0517(5) -0.0047(5) 0.0017(5) 0.0083(5)
 O1 0.0605(17) 0.0600(15) 0.0601(15) -0.0162(14) -0.0042(14) 0.0045(12)
 N18 0.088(3) 0.052(2) 0.073(3) 0.0101(19) -0.022(2) 0.0039(17)
 C2 0.064(3) 0.0422(19) 0.066(3) 0.0047(18) -0.0003(19) 0.0135(16)
 C3 0.079(3) 0.0355(17) 0.074(3) 0.012(2) 0.005(2) 0.0023(18)
 C4 0.062(3) 0.0391(17) 0.0509(19) 0.0007(17) -0.0073(19) 0.0063(15)
 C5 0.068(3) 0.042(2) 0.070(3) 0.0099(19) 0.006(2) 0.0024(16)
 C6 0.089(4) 0.079(3) 0.064(3) 0.001(3) -0.007(3) 0.021(3)
 C7 0.079(3) 0.059(3) 0.071(3) 0.001(3) 0.011(3) -0.009(2)
 C8 0.066(3) 0.066(3) 0.091(3) -0.013(3) 0.008(3) -0.001(3)
 C9 0.092(4) 0.066(3) 0.099(4) -0.003(3) 0.013(3) -0.004(3)
 C10 0.127(5) 0.051(3) 0.113(4) 0.009(3) -0.031(4) -0.016(3)
 C11 0.114(4) 0.042(2) 0.097(3) 0.016(3) 0.032(3) 0.008(3)
 C12 0.128(5) 0.081(4) 0.095(4) -0.021(4) -0.006(4) -0.024(3)
 C13 0.259(11) 0.085(5) 0.078(4) 0.035(7) -0.027(6) -0.020(4)
 C14 0.125(6) 0.089(5) 0.177(7) 0.013(4) 0.068(6) 0.027(5)
 C15 0.127(5) 0.064(3) 0.110(4) 0.032(3) -0.012(4) -0.015(3)
 C16 0.293(14) 0.090(6) 0.098(5) 0.054(7) 0.078(8) 0.012(5)
 C17 0.149(6) 0.098(4) 0.140(6) 0.001(5) 0.072(6) -0.029(4)
 C19 0.0480(19) 0.0358(16) 0.0574(19) -0.0041(16) -0.0027(15) 0.0020(16)

#==============================================================================
_computing_data_collection
                                  'CrystalClear-SM Auto 2.0 r15 (Rigaku, 2011)'
_computing_cell_refinement             'CrystalClear-SM Auto 2.0 r15'
_computing_data_reduction              'CrystalClear-SM Auto 2.0 r15'
_computing_structure_solution          'Il Milione (Burla, et al., 2007)'
_computing_structure_refinement        'SHELXL97 (Sheldrick, 2008)'
_computing_publication_material        'CrystalStructure 4.0 (Rigaku, 2010)'
_computing_molecular_graphics          'CrystalStructure 4.0'


#==============================================================================
# MOLECULAR GEOMETRY

_geom_special_details
;
    ENTER SPECIAL DETAILS OF THE MOLECULAR GEOMETRY
;

loop_
_geom_bond_atom_site_label_1
_geom_bond_atom_site_label_2
_geom_bond_distance
_geom_bond_publ_flag
_geom_bond_site_symmetry_1
_geom_bond_site_symmetry_2
Si1 C6 1.865(5) yes . .
Si1 C7 1.912(5) yes . .
Si1 C8 1.860(5) yes . .
Si1 C19 1.944(4) yes . .
O1 C19 1.434(5) yes . .
N18 C4 1.142(6) yes . .
C2 C5 1.518(6) yes . .
C2 C19 1.536(5) yes . .
C3 C9 1.377(7) yes . .
C3 C10 1.370(7) yes . .
C3 C11 1.502(7) yes . .
C4 C19 1.465(5) yes . .
C5 C11 1.526(6) yes . .
C7 C12 1.521(7) yes . .
C7 C15 1.511(7) yes . .
C7 C17 1.534(8) yes . .
C9 C14 1.344(10) yes . .
C10 C13 1.387(11) yes . .
C13 C16 1.380(17) yes . .
C14 C16 1.359(13) yes . .

loop_
_geom_angle_atom_site_label_1
_geom_angle_atom_site_label_2
_geom_angle_atom_site_label_3
_geom_angle
_geom_angle_publ_flag
_geom_angle_site_symmetry_1
_geom_angle_site_symmetry_2
_geom_angle_site_symmetry_3
C6 Si1 C7 110.9(2) yes . . .
C6 Si1 C8 110.3(2) yes . . .
C6 Si1 C19 105.96(17) yes . . .
C7 Si1 C8 110.8(2) yes . . .
C7 Si1 C19 112.31(17) yes . . .
C8 Si1 C19 106.39(18) yes . . .
C5 C2 C19 115.3(3) yes . . .
C9 C3 C10 117.5(5) yes . . .
C9 C3 C11 121.0(4) yes . . .
C10 C3 C11 121.4(5) yes . . .
N18 C4 C19 176.7(4) yes . . .
C2 C5 C11 112.1(4) yes . . .
Si1 C7 C12 110.8(4) yes . . .
Si1 C7 C15 111.4(3) yes . . .
Si1 C7 C17 107.0(4) yes . . .
C12 C7 C15 108.9(4) yes . . .
C12 C7 C17 109.0(4) yes . . .
C15 C7 C17 109.8(5) yes . . .
C3 C9 C14 123.3(6) yes . . .
C3 C10 C13 120.5(7) yes . . .
C3 C11 C5 115.0(4) yes . . .
C10 C13 C16 119.1(7) yes . . .
C9 C14 C16 118.7(8) yes . . .
C13 C16 C14 120.8(9) yes . . .
Si1 C19 O1 106.8(2) yes . . .
Si1 C19 C2 111.3(3) yes . . .
Si1 C19 C4 109.9(3) yes . . .
O1 C19 C2 111.1(3) yes . . .
O1 C19 C4 109.3(3) yes . . .
C2 C19 C4 108.4(3) yes . . .


#==============================================================================

#==============================================================================
# Additional structures and associated data_? identifiers
# should be added at this point if there is more than one 
# structure analysis in the CIF.

#==============================================================================
#     End of CIF
#==============================================================================
